# Supplementary material for: Late Maastrichtian pterosaurs from North Africa and mass extinction of Pterosauria at the Cretaceous-Paleogene boundary
Source: PLoS Biol. 2018 Mar 13;16(3):e2001663. doi: 10.1371/journal.pbio.2001663 (PMC5849296; doi:10.1371/journal.pbio.2001663)
Supplement: S2 Data — (XLSX) [file pbio.2001663.s002.xlsx]

## Sheet: Sheet1
incertae sedis	Piksi barbarulna	Santonian-Campanian	1	0		0	0				Agnolin and Varricchio 2012	Agnolin and Varricchio 2012
Azhdarchidae	"Ornithocheirus" bunzeli	Santonian-Campanian	1.5	1		1	1				Buffetaul et al. 2011	This study (guestimate)
Nyctosauridae	Nyctosauridae KJ1	Santonian-Campanian	1.7	2	0	0	0	1.62	3.26861	27.5081	Bennet, 2003	Bennet, 2003
Nyctosauridae	Nyctosauridae KJ2	Santonian-Campanian	2	2	1	0	0	1.89488	3.361	27.6625	Bennet, 2003	Bennet, 2003
Azhdarchidae	DPP small azhdarchid (TMP 1982.16.303, humerus)	Santonian-Campanian	2.373	0		1	1				This study	This study
Azhdarchidae	Montanazhdarcho minor	Santonian-Campanian	2.5	0			1	1.22581	1.29032	16.129	Padian et al. 1995	Benson et al. 2014
Azhdarchidae	Kaiparowits Azhdarchid	Santonian-Campanian	2.8	0		1	1				Carroll et al. 2017	Carroll et al. 2017
Nyctosauridae	Nyctosaurus bonneri (FHSM 2148)	Santonian-Campanian	2.9	2	0	0	0		2.54661	27.9869	Miller 1971	Benson et al. 2014
Azhdarchidae	Iharkut azhdarchid	Santonian-Campanian	3.25	0		1	1				Osi et al. 2005, Osi et al. 2011	Osi et al. 2005 (3-3.5 meter wingspan based on cervicals)
Azhdarchidae	Lano azhdarchid	Santonian-Campanian	3.25	0		1	1				Pereda-Suberbiola et al. 2015	Pereda-Suberbiola et al. 2015 (3-3.5 meter wingspan based on wing phalanges)
Azhdarchidae	Zhejiangopterus linhaiensis	Santonian-Campanian	3.47	0	1	1	1	1.61274		32.7358	Benson et al. 2014	Benson et al. 2014
Azhdarchidae	Navajodactylus boeri	Santonian-Campanian	3.5	0		1	1				Fowler and Sullivan 2011	Fowler and Sullivan 2011
Azhdarchidae	Bogolubovia orientalis	Santonian-Campanian	3.5	2		1	1				Averianov 2014	Averianov 2005
Tapejaridae	Bakonydraco galaczi	Santonian-Campanian	3.75	0	2	0	1				Osi et al. 2005. Wingspan is taken as the average of the range of estimates taken from the mandible.	Osi et al. 2005 (3.5-4 meter wingspan based on cervicals)
Azhdarchidae	DPP medium azhdarchid (TMP 87.36.16, metacarpal IV)	Santonian-Campanian	3.77	0		1	1				Godfrey and Currie 2005	This study
Nyctosauridae	Nyctosaurus gracilis (YPM 2395)	Santonian-Campanian	3.9	2		0	0	1.64925	2.70896		YPM 2395	This study
Azhdarchidae	Saratov Azhdarchid	Santonian-Campanian	4.3	2		1	1				Averianov et al. 2005	Averianov et al. 2005
Azhdarchidae	DPP medium azdarchid (TMP 1992.83.4;	Santonian-Campanian	4.5	0		1	1				Godfrey and Currie 2005; Habib and Therrien 2017	Habib and Therrien 2017
Pteranodontidae	Pteranodon longiceps	Santonian-Campanian	4.9	2		0	0				Miller 1971	Miller 1971
Pteranodontidae	Dawndraco kanzai	Santonian-Campanian	5	2	0	0	0	1.35	2.11		Kellner, 2010	Benson et al. 2014
Pteranodontidae	Geosternbergia sternbergi	Santonian-Campanian	5.323	2	0	0	0	1.52389	2.37994	32.3174	USNM 12167	This study
Pteranodontidae	YPM-PU 16619	Santonian-Campanian	5.65	2		0	0	1.42292	2.27273		YPM-PU 16617	This study
Pteranodontidae	Volgadraco bogolubovi	Santonian-Campanian	5.657	2	0	0	0				Averianov et al. 2008	This study
Pteranodontidae	Merchantville pteranodontid	Santonian-Campanian	5.85	2		0	0				Baird and Galton 1981	Baird and Galton 1981( Average of the midpoint for each of the two wingspan estimates)
Azhdarchidae	Two Medicine azhdarchid (YPM-PU 22446)	Santonian-Campanian	5.93	0		1	1				Padian, 1984	This study
Azhdarchidae	Aralazhdarcho bostobensis	Santonian-Campanian	6.336	1		1	1				Averianov, 2007	This study
Azhdarchidae	DPP large azhdarchid (1992.83.01, wing metacarpal)	Santonian-Campanian	6.587	0		1	1				This study	This study
Pteranodontidae	Hokkaido pteranodontid	Santonian-Campanian	6.8	2		0	0				Kellner et al. 2016	Kellner et al. 2016
Pteranodontidae	Pteranodon longiceps	Santonian-Campanian	6.9	2	0	0	0	1.39286	2.17857	41.0714	Benson et al. 2014	Benson et al. 2014
Azhdarchidae	DPP large azhdarchid (TMP 1989.36.254, cervical)	Santonian-Campanian	7.354	0		1	1				Godfrey and Currie 2005	This study
incertae sedis	Hell Creek pteranodontian	Maastrichtian	1.5	0		0	0				Undescribed Triebold specimen	Triebold paleontology
Nyctosauridae	Alcione sp.	Maastrichtian	1.8	2		0	0				This study	This study
Azhdarchidae	Pui Beds Azhdarchid	Maastrichtian	2.37	0		1	1				Vremir et al. 2015	This study
Nyctosauridae	Alcione elainus	Maastrichtian	2.41	2		0	0	1.28788	1.59091	24.3434	This study	This study
Nyctosauridae	Alcione (small morph)	Maastrichtian	2.07	2		0	0				This study	This study
Azhdarchidae	Lance Formation azhdarchid	Maastrichtian	2.5	0		1	1				Estes, 1964	This study
Azhdarchidae	Eurazhdarcho langendorfensis	Maastrichtian	3	0		1	1				Vremir et al. 2013	Benson et al. 2014
Azhdarchidae	Fox-Amphoux azhdarchid	Maastrichtian	3	0		1	1				Buffetaut et al. 2006	Buffetaut et al. 2006
Azhdarchidae	Miria formation azhdarchid	Maastrichtian	3.8	2		1	1				Bennett and Long, 1991	Bennett and Long, 1991
Nyctosauridae	Barbaridactylus grandis	Maastrichtian	3.95	2	0	0	0	1.31278		17.4009	This study	This study
Nyctosauridae	Nyctosaurus lamegoi	Maastrichtian	4	2		0	0				Price 1953	Benson et al. 2014
Azhdarchidae	Hell Creek azhdarchid MPM 8075	Maastrichtian	4.171	0		1	1				This study	This study
Azhdarchidae	aff. Quetzalcoatlus	Maastrichtian	4.58	2		1	1				This study	This study
Pteranodontidae	Tethydraco	Maastrichtian	4.99	2		0	0				This study	This study
Azhdarchidae	Phosphatodraco mauritanicus	Maastrichtian	5	2		1	1				Pereda-Suberbiola et al. 2003	Pereda-Suberbiola et al. 2003
Azhdarchidae	Quetzalcoatlus sp	Maastrichtian	5	0	1	1	1	1.33011	2.30355	18.577	Kellner and Langston 1996	Kellner and Langston 1996
Azhdarchidae	Jordanian azhdarchid	Maastrichtian	5	2		1	1				Rosenbach et al. 2017	Rosenbach et al. (2017) estimate a wing length of 2.5 meters. Doubling this produces an estimate of 5 meters although this does not account for the body and may therefore be a slight underestimate.
Azhdarchidae	Unnamed Transylvanian Taxon	Maastrichtian	5	0		1	1				Vremir et al. 2015	Vremir et al. 2015
Nyctosauridae	Simurghia robustus	Maastrichtian	5.02	2		0	0				Ths paper	Ths paper
Azhdarchidae	La Solana azhdarchid	Maastrichtian	5.5	0		1	1				Company et al. 1999	Company et al. 1999
Azhdarchidae	Javelina azhdarchid TMM 42489	Maastrichtian	5.83	0	0	1	1				This study	This study
Azhdarchidae	Merignon azhdarchid	Maastrichtian	8.5	1		1	1				Buffetaut et al. 1997	Buffetaut et al. 1997
Azhdarchidae	Sidi Chennane Giant	Maastrichtian	9	2		1	1				This paper	This paper
Azhdarchidae	Hell Creek Azhdarchid	Maastrichtian	9.82	0		1	1				Henderson and Peterson 2006	This paper
Azhdarchidae	Transylvania giant azhdarchid	Maastrichtian	10	0		1	1				Vremir et al. 2015	Vremir et al. 2015
Azhdarchidae	Quetzalcoatlus northropi	Maastrichtian	10.12	0		1	1	1.40962		19.4615	Lawson 1975	This study
Azhdarchidae	Hatzegopteryx thambema	Maastrichtian	10.5	0		1	1				Buffetaut et al. 2002	Witton and Habib, 2010
Azhdarchidae	Top Bozes Formation/ Petresti Giant Azhdarchid	Maastrichtian	10.5	1		1	1				Vremir et al. 2010	Vremir et al. 2010
Azhdarchidae	Sebes Formation / Rapa Rosie azhdarchid	Maastrichtian	10.5	0		1	1				Vremir et al. 2010	Vremir et al. 2010
Azhdarchidae	Nemegt Azhdarchid	Maastrichtian	11	0		1	1				Tsuihiji et al. 2017	Tsuihiji et al. 2017; wingspan is the average of the estimated wingspan
Azhdarchidae	Arambourgiania philadelphiae	Maastrichtian	12.5	2		1	1				Frey and Martill 1996; Martill and Moser 2017	Benson et al. 2014
